# Supplementary material for: Laboratory Evaluation of Interferences Associated with Factor XIa Inhibitors Asundexian and Milvexian in Routine Coagulation Assays
Source: Diagnostics (Basel). 2024 Sep 9;14(17):1991. doi: 10.3390/diagnostics14171991 (PMC11394090; doi:10.3390/diagnostics14171991)
Supplement: Supplementary file 1 [file diagnostics-14-01991-s001.zip]

Archive with 1 entries (1 files):
- diagnostics-3174255-supplementary.pdf
